# Supplementary material for: Most Americans support minimizing administrative burdens for Medicaid recipients as the public health emergency ends
Source: Health Aff Sch. 2023 Jun 20;1(1):qxad001. doi: 10.1093/haschl/qxad001 (PMC10985919; doi:10.1093/haschl/qxad001)
Supplement: qxad001_Supplementary_Data [file qxad001_Supplementary_Data.zip]

Archive with 2 entries (2 files):
- coi_disclosure all.docx
- Appendix R1.docx
